# Supplementary material for: Plxdc family members are novel receptors for the rhesus monkey rhadinovirus (RRV)
Source: PLoS Pathog. 2021 Mar 3;17(3):e1008979. doi: 10.1371/journal.ppat.1008979 (PMC7959344; doi:10.1371/journal.ppat.1008979)
Supplement: S1 Table — (XLSX) [file ppat.1008979.s005.xlsx]

## Sheet: Tabelle1
S1 Table List of peptides
Band#	Identified Peptides
	Unique	Total	reference	Gene Symbol	Avg. Precursor Intensity	AVG
a	4	4	HSP74_HUMAN	HSPA4	3.44E+04	30158
	3	4	IGHG1_HUMAN	IGHG1	3.52E+04	21182
	2	2	CATA_HUMAN	CAT	4.10E+04	35654
	2	2	GGCT_HUMAN	GGCT	3.62E+04	27359
	2	2	CO1A1_HUMAN	COL1A1	4.89E+04	25729
	2	2	PXDC2_HUMAN	PLXDC2	6.67E+04	24873
	1	2	CDSN_HUMAN	CDSN	2.25E+04	31804
	1	1	E9PBV3_HUMAN	SBSN	2.92E+04	40025
	1	1	GANAB_HUMAN	GANAB	3.35E+04	38149
	1	1	C1TC_HUMAN	MTHFD1	1.62E+04	25562
b	16	17	GRP75_HUMAN	HSPA9	3.52E+04	31049
	15	23	GRP78_HUMAN	HSPA5	4.82E+04	38058
	15	20	ECHA_HUMAN	HADHA	3.34E+04	33518
	6	7	HSP71_HUMAN	HSPA1A	2.61E+04	34058
	6	7	HS71L_HUMAN	HSPA1L	4.77E+04	30734
	4	6	HSP7C_HUMAN	HSPA8	1.98E+04	37977
	3	4	IGHG1_HUMAN	IGHG1	2.05E+04	2582
	2	2	RL40_HUMAN	UBA52	2.46E+04	31429
	2	2	PXDC2_HUMAN	PLXDC2	6.49E+04	28826
	2	2	ITIH2_HUMAN	ITIH2	1.96E+04	24116
	1	2	FKBP5_HUMAN	FKBP5	1.57E+04	48273
	1	1	E9PBV3_HUMAN	SBSN	2.61E+04	40122
	1	1	MYH9_HUMAN	MYH9	1.51E+04	39644
	1	1	HSP76_HUMAN	HSPA6	5.21E+04	34529
	1	1	GGCT_HUMAN	GGCT	2.42E+04	29115
c	11	24	HSP71_HUMAN	HSPA1A	1.82E+05	31109
	11	20	HS71L_HUMAN	HSPA1L	7.07E+04	28234
	9	16	HSP7C_HUMAN	HSPA8	5.25E+04	30995
	7	8	GRP75_HUMAN	HSPA9	3.71E+04	31512
	3	3	HSP72_HUMAN	HSPA2	2.97E+04	25789
	2	2	PXDC2_HUMAN	PLXDC2	4.17E+04	26785
	1	2	HSP76_HUMAN	HSPA6	5.63E+04	33353
	1	1	CATA_HUMAN	CAT	2.73E+04	31941
	1	1	LYSC_HUMAN	LYZ	2.94E+04	28567
	1	1	K1239_HUMAN	KIAA1239	2.64E+04	26625
	1	1	ECHA_HUMAN	HADHA	2.76E+04	26305
	1	1	THIO_HUMAN	TXN	2.45E+04	25935
	1	1	RL40_HUMAN	UBA52	3.43E+04	25546
d	9	13	ODB2_HUMAN	DBT	3.78E+04	2446
	7	12	RO52_HUMAN	TRIM21	6.66E+04	28782
	5	5	ATPA_HUMAN	ATP5A1	2.17E+04	28232
	4	6	TBA1A_HUMAN	TUBA1A	3.05E+04	26857
	4	5	SERA_HUMAN	PHGDH	3.49E+04	30232
	3	4	TBB2A_HUMAN	TUBB2A	3.05E+04	40927
	3	3	ATPB_HUMAN	ATP5B	3.70E+04	30564
	3	3	IGHG1_HUMAN	IGHG1	3.06E+04	21537
	2	2	TBB1_HUMAN	TUBB1	2.88E+04	29508
	2	2	ECHB_HUMAN	HADHB	2.88E+04	25438
	2	2	EF1A1_HUMAN	EEF1A1	2.76E+04	23784
	2	2	ODO2_HUMAN	DLST	2.95E+04	2058
	1	2	TBB3_HUMAN	TUBB3	5.94E+04	31881
	1	1	TBB4A_HUMAN	TUBB4A	3.44E+04	38447
	1	1	TBB5_HUMAN	TUBB	2.47E+05	33265
	1	1	TBB4B_HUMAN	TUBB4B	4.39E+04	32476
	1	1	TBB6_HUMAN	TUBB6	1.46E+04	2015-03-01
	1	1	HBB_HUMAN	HBB	1.97E+04	29583
	1	1	HS71L_HUMAN	HSPA1L	1.88E+04	27938
	1	1	PXDC2_HUMAN	PLXDC2	1.86E+04	26085
	1	1	RISC_HUMAN	SCPEP1	3.64E+04	25102
e	7	7	ECHB_HUMAN	HADHB	5.79E+04	27446
	5	5	RO52_HUMAN	TRIM21	4.61E+04	26614
	4	4	CATA_HUMAN	CAT	4.98E+04	31345
	4	4	ACTA_HUMAN	ACTA2	4.85E+04	25112
	3	4	EF1A1_HUMAN	EEF1A1	7.26E+04	27842
	3	3	FABP5_HUMAN	FABP5	4.53E+04	24112
	3	3	PRDX1_HUMAN	PRDX1	6.97E+04	23638
	2	2	LYSC_HUMAN	LYZ	3.55E+04	32473
	2	2	RL40_HUMAN	UBA52	3.32E+04	30354
	2	2	ODBA_HUMAN	BCKDHA	3.16E+04	28087
	2	2	IGHG1_HUMAN	IGHG1	8.24E+04	23472
	1	3	CDSN_HUMAN	CDSN	3.42E+04	36208
	1	1	ECM1_HUMAN	ECM1	3.91E+04	35949
	1	1	G3P_HUMAN	GAPDH	4.47E+04	35828
	1	1	CD123_HUMAN	CDC123	2.72E+04	34948
	1	1	GGCT_HUMAN	GGCT	4.28E+04	33673
	1	1	CYTB_HUMAN	CSTB	2.31E+04	31882
	1	1	DYST_HUMAN	DST	2.99E+04	31431
	1	1	PEDF_HUMAN	SERPINF1	2.53E+04	29623
	1	1	ANXA1_HUMAN	ANXA1	4.74E+04	29231
	1	1	HS71L_HUMAN	HSPA1L	4.09E+04	29223
	1	1	STK10_HUMAN	STK10	7.43E+04	29125
	1	1	E9PBV3_HUMAN	SBSN	3.17E+04	28349
	1	1	ACTB_HUMAN	ACTB	6.18E+04	27176
	1	1	KV201_HUMAN		3.41E+04	26355
	1	1	CNT3B_HUMAN	CNTNAP3B	5.50E+04	25998
	1	1	XPP2_HUMAN	XPNPEP2	3.27E+04	23655
